# Supplementary material for: Adverse Events After Carbon-Ion Radiotherapy (CIRT) for Hepatocellular Carcinoma and Risk Factors for Biliary Stricture After CIRT: A Retrospective Study
Source: Cancers (Basel). 2025 Jul 31;17(15):2542. doi: 10.3390/cancers17152542 (PMC12346405; doi:10.3390/cancers17152542)
Supplement: Supplementary file 1 [file cancers-17-02542-s001.zip]

Archive with 2 entries (2 files):
- Cancers Suplementary figure s1.pptx
- Cancer Supplementary Table s1.pdf
